# Supplementary material for: Full-Term and Preterm Newborns Differ More Significantly in Photoplethysmographic Waveform Variability than Heart Rate Variability
Source: Life (Basel). 2024 May 24;14(6):675. doi: 10.3390/life14060675 (PMC11204696; doi:10.3390/life14060675)
Supplement: Supplementary file 1 [file life-14-00675-s001.zip]

Archive with 1 entries (1 files):
- life-2997235-supplementary.pdf
